# Supplementary material for: EPHX1 mutations cause a lipoatrophic diabetes syndrome due to impaired epoxide hydrolysis and increased cellular senescence
Source: eLife. 2021 Aug 3;10:e68445. doi: 10.7554/eLife.68445 (PMC8331186; doi:10.7554/eLife.68445)
Supplement: Source data 2. [file elife-68445-data2.zip]

Archive with 25 entries (24 files):
- unedited blot unmarked/
- unedited blot unmarked/Figure 4F unedited western blot source data unmarked.pptx
- __MACOSX/unedited blot unmarked/._Figure 4F unedited western blot source data unmarked.pptx
- unedited blot unmarked/Figure 4B unedited western blot source data unmarked.pptx
- __MACOSX/unedited blot unmarked/._Figure 4B unedited western blot source data unmarked.pptx
- unedited blot unmarked/.DS_Store
- __MACOSX/unedited blot unmarked/._.DS_Store
- unedited blot unmarked/Figure 6C unedited western blot source data unmarked.pptx
- __MACOSX/unedited blot unmarked/._Figure 6C unedited western blot source data unmarked.pptx
- unedited blot unmarked/Figure 2E unedited western blot source data unmarked.pptx
- __MACOSX/unedited blot unmarked/._Figure 2E unedited western blot source data unmarked.pptx
- unedited blot unmarked/Figure 4E unedited western blot source data unmarked.pptx
- __MACOSX/unedited blot unmarked/._Figure 4E unedited western blot source data unmarked.pptx
- unedited blot unmarked/Figure 5F unedited western blot source data unmarked.pptx
- __MACOSX/unedited blot unmarked/._Figure 5F unedited western blot source data unmarked.pptx
- unedited blot unmarked/Figure 3C unedited western blot source data unmarked.pptx
- __MACOSX/unedited blot unmarked/._Figure 3C unedited western blot source data unmarked.pptx
- unedited blot unmarked/Figure 6-fig suppl 2 unedited western blot source data unmarked.pptx
- __MACOSX/unedited blot unmarked/._Figure 6-fig suppl 2 unedited western blot source data unmarked.pptx
- unedited blot unmarked/Figure 5C unedited western blot source data unmarked.pptx
- __MACOSX/unedited blot unmarked/._Figure 5C unedited western blot source data unmarked.pptx
- unedited blot unmarked/Figure 4-fig suppl 4 unedited western blot source data unmarked.pptx
- __MACOSX/unedited blot unmarked/._Figure 4-fig suppl 4 unedited western blot source data unmarked.pptx
- unedited blot unmarked/Figure 6-fig suppl 1 unedited western blot source data unmarked.pptx
- __MACOSX/unedited blot unmarked/._Figure 6-fig suppl 1 unedited western blot source data unmarked.pptx
